# Supplementary material for: New Cell Lines Derived from European Tick Species
Source: Microorganisms. 2022 May 25;10(6):1086. doi: 10.3390/microorganisms10061086 (PMC9228755; doi:10.3390/microorganisms10061086)
Supplement: Supplementary file 1 [file microorganisms-10-01086-s001.zip]

Archive with 1 entries (1 files):
- Bell-Sakyi et al supplementary Figures S1-S3.pptx
